# Supplementary material for: Chronic pancreatitis: Multicentre prospective data collection and analysis by the Hungarian Pancreatic Study Group
Source: PLoS One. 2017 Feb 16;12(2):e0171420. doi: 10.1371/journal.pone.0171420 (PMC5313152; doi:10.1371/journal.pone.0171420)
Supplement: S1 Table — (XLSX) [file pone.0171420.s001.xlsx]

## Sheet: Alcohol
	ALCOHOL									NO ALCOHOL
	Acut shub	number	%		QUALITY OF DATA	Patients	Data	%		Acut shub	number	%		QUALITY OF DATA	Patients	Data	%
	Yes	100	0.763359			143	131	0.916084		Yes	50	0.675676			85	74	0.870588
	No	31	0.236641						0.174	No	24	0.324324
	Previous endoscopy	number	%		QUALITY OF DATA	Patients	Data	%		Previous endoscopy	number	%		QUALITY OF DATA	Patients	Data	%
	Yes	41	0.286713			143	143	1		Yes	30	0.352941			85	85	1
									0.296
	Previous surgery	number	%		QUALITY OF DATA	Patients	Data	%		Previous surgery	number	%		QUALITY OF DATA	Patients	Data	%
	Yes	43	0.300699			143	143	1		Yes	29	0.341176			85	85	1
									0.525
	Enzime substitution	number	%		QUALITY OF DATA	Patients	Data	%		Enzime substitution	number	%		QUALITY OF DATA	Patients	Data	%
	Yes	82	0.589928			143	139	0.972028		Yes	49	0.583333			85	84	0.988235
	No	57	0.410072						0.923	No	35	0.416667
	Endoscopy	number	%		QUALITY OF DATA	Patients	Data	%		Endoscopy	number	%		QUALITY OF DATA	Patients	Data	%
	Yes	47	0.328671			143	143	1		Yes	27	0.321429			85	84	0.988235
									0.911
	Number of needed intervention	number	%		QUALITY OF DATA	Patients	Data	%		Number of needed intervention	number	%		QUALITY OF DATA	Patients	Data	%
	1	19	0.404255			47	27	0.574468		1	13	0.866667			27	15	0.555556
	2	7	0.148936						0.448	2	2	0.133333
	3	1	0.0212766							3	0	0
	4	0	0							4	0	0
	Early complication	number	%		QUALITY OF DATA	Patients	Data	%		Early complication	number	%		QUALITY OF DATA	Patients	Data	%
	Bleeding	3	0.0638298			47	33	0.702128		Bleeding	1	0.0434783			27	23	0.851852
	Perforation	0	0						0.636	Perforation	0	0
	No complication	30	0.638298							No complication	22	0.956522
	Re-intervention needed	number	%		QUALITY OF DATA	Patients	Data	%		Re-intervention needed	number	%		QUALITY OF DATA	Patients	Data	%
	Stent removal	5	0.178571			28	28	1		Stent removal	0	0			27	27	1
	Stent exchange	1	0.0357143						0.022	Stent exchange	2	0.0740741
	Further stent insertion	3	0.107143						összevonás után	Further stent insertion	0	0
	Number of stent occlusion	number	%		QUALITY OF DATA	Patients	Data	%		Number of stent occlusion	number	%		QUALITY OF DATA	Patients	Data	%
	1	6	0.214286			28	28	1		1	0	0			27	27	1
	2	1	0.0357143						0.051	2	0	0
	3	0	0						összevonva	3	0	0
	4	0	0							4	0	0
	5	0	0							5	1	0.037037
	Further surgery required	number	%		QUALITY OF DATA	Patients	Data	%		Further surgery required	number	%		QUALITY OF DATA	Patients	Data	%
	Yes	22	0.578947			47	38	0.808511		Yes	9	0.36			27	25	0.925926
		16	0.421053						0.089		16	0.64
	Pancreatogenic	number	%		QUALITY OF DATA	Patients	Data	%		Pancreatogenic	number	%		QUALITY OF DATA	Patients	Data	%
	Recidive acut shub	1	0.0243902			47	41	0.87234		Recidive acut shub	1	0.04			27	25	0.925926
	Fistula formation	2	0.0487805						0.432	Fistula formation	0	0
	Wirsung obstruction	4	0.097561						összevonva	Wirsung obstruction	1	0.04
	Pseudocyst formation	3	0.0731707							Pseudocyst formation	7	0.28
	Necrosis/abscess	1	0.0243902							Necrosis/abscess	0	0
	No complication	30	0.731707							No complication	16	0.64
	Biliary	number	%		QUALITY OF DATA	Patients	Data	%		Biliary	number	%		QUALITY OF DATA	Patients	Data	%
	Obstruction	9	0.191489			47	47	1		Obstruction	7	0.259259			27	27	1
	Cholangitis	2	0.0425532						0.792	Cholangitis	1	0.037037
	No complication	36	0.765957							No complication	19	0.703704
	Other organ	number	%		QUALITY OF DATA	Patients	Data	%		Other organ	number	%		QUALITY OF DATA	Patients	Data	%
	Sepsis	2	0.0434783			47	46	0.978723		Sepsis	1	0.037037			27	27	1
	MOF	1	0.0217391						1	MOF	0	0
	Respiratory	1	0.0217391							Respiratory	1	0.037037
	Renal	0	0							Renal	0	0
	No complication	42	0.913043							No complication	27	1
	Surgery	number	%		QUALITY OF DATA	Patients	Data	%		Surgery	number	%		QUALITY OF DATA	Patients	Data	%
	Yes	33	0.230769			143	143	1		Yes	14	0.0979021			85	85	1
									0.233
	Early complication	number	%		QUALITY OF DATA	Patients	Data	%		Early complication	number	%		QUALITY OF DATA	Patients	Data	%
	Bleeding	0	0			33	33	1		Bleeding	0	0			14	14	1
	Pancreatitis	0	0						1	Pancreatitis	0	0
	Anastomosis insuffitiency	0	0							Anastomosis insuffitiency	1	0.0714286
	Biliary occlsuion	0	0							Biliary occlsuion	0	0
	Other	3	0.0909091							Other	0	0
	Reoperation required	number	%		QUALITY OF DATA	Patients	Data	%		Reoperation required	number	%		QUALITY OF DATA	Patients	Data	%
	Yes	1	0.0357143			33	28	0.848485		Yes	0	0			14	13	0.928571
	No	27	0.964286							No	13	1
									1
	Pancreatogenic	number	%		QUALITY OF DATA	Patients	Data	%		Pancreatogenic	number	%		QUALITY OF DATA	Patients	Data	%
	Recidive acut shub	1	0.030303			33	33	1		Recidive acut shub	3	0.230769			14	13	0.928571
	Fistula formation	0	0						0.058	Fistula formation	0	0
	Wirsung obstruction	2	0.0571429							Wirsung obstruction	0	0
	Pseudocyst formation	5	0.142857							Pseudocyst formation	4	0.307692
	Necrosis/abscess	3	0.0857143							Necrosis/abscess	1	0.0769231
	No complication	24	0.685714							No complication	5	0.384615
	Biliary	number	%		QUALITY OF DATA	Patients	Data	%		Biliary	number	%		QUALITY OF DATA	Patients	Data	%
	Obstruction	1	0.03125			33	32	0.969697		Obstruction	1	0.0714286			14	14	1
	Cholangitis	0	0						0.521	Cholangitis	0	0
	No complication	31	0.96875							No complication	13	0.928571
	Other organ	number	%		QUALITY OF DATA	Patients	Data	%		Other organ	number	%		QUALITY OF DATA	Patients	Data	%
	Sepsis	1	0.03125			33	32	0.969697		Sepsis	0	0			14	14	1
	MOF	1	0.03125						0.157	MOF	1	0.0714286
	Respiratory	0	0							Respiratory	2	0.142857
	Renal	0	0							Renal	0	0
	No complication	30	0.9375							No complication	11	0.785714
	Diabetes mellitus	number	%		QUALITY OF DATA	Patients	Data	%		Diabetes mellitus	number	%		QUALITY OF DATA	Patients	Data	%
	No	88	0.615385			143	143	1	0.821	No	52	0.611765			85	85	1
	Type 1.	22	0.153846							Type 1.	11	0.129412
	Type 2.	33	0.230769							Type 2.	22	0.258824
	Blood sugar level	number			QUALITY OF DATA	Patients	Data	%		Blood sugar level	number			QUALITY OF DATA	Patients	Data	%
	mean	8.61				143	89	0.622378	0.383	mean	7.39				85	57	0.670588
	BMI	number			QUALITY OF DATA	Patients	Data	%		BMI	number			QUALITY OF DATA	Patients	Data	%
	mean	22.11				143	98	0.685315	0.622	mean	21.69				85	66	0.776471

## Sheet: Smoking
	SMOKING									NO SMOKING
	Acut shub	number	%		QUALITY	BET SZÁM	ÉRT ADAT	%		Acut shub	number	%		QUALITY	BET SZÁM	ÉRT ADAT	%
	Yes	96	0.75			143	128	0.895105		Yes	55	0.705128			83	78	0.939759
	No	32	0.25						0.48	No	23	0.294872
	Previous endoscopy	number	%		QUALITY	BET SZÁM	ÉRT ADAT	%		Previous endoscopy	number	%		QUALITY	BET SZÁM	ÉRT ADAT	%
	Yes	40	0.27972			143	143	1		Yes	31	0.373494			83	83	1
									0.143
	Previous surgery	number	%		QUALITY	BET SZÁM	ÉRT ADAT	%		Previous surgery	number	%		QUALITY	BET SZÁM	ÉRT ADAT	%
	Yes	50	0.34965			143	143	1		Yes	22	0.26506			83	83	1
									0.188
	Enzime substitution	number	%		QUALITY	BET SZÁM	ÉRT ADAT	%		Enzime substitution	number	%		QUALITY	BET SZÁM	ÉRT ADAT	%
	Yes	82	0.589928			143	139	0.972028	0.56	Yes	46	0.554217			83	83	1
	No	56	0.402878							No	37	0.445783
	Endoscopy	number	%		QUALITY	BET SZÁM	ÉRT ADAT	%		Endoscopy	number	%		QUALITY	BET SZÁM	ÉRT ADAT	%
	Yes	47	0.328671			143	143	1		Yes	27	0.325301			83	83	1
									0.958
	Number of needed intervention	number	%		QUALITY	BET SZÁM	ÉRT ADAT	%		Number of needed intervention	number	%		QUALITY	BET SZÁM	ÉRT ADAT	%
	1	18	0.642857			47	28	0.595745		1	13	0.928571			27	14	0.518519
	2	8	0.285714						0.133	2	1	0.0714286
	3	2	0.0714286						összevonás kell	3	0	0
	4	0	0							4	0	0
	Early complication	number	%		QUALITY	BET SZÁM	ÉRT ADAT	%		Early complication	number	%		QUALITY	BET SZÁM	ÉRT ADAT	%
	Bleeding	2	0.0571429			47	35	0.744681		Bleeding	2	0.0952381			27	21	0.777778
	Perforation	0	0						0.626	Perforation	0	0
	No complication	33	0.942857							No complication	19	0.904762
	Re-intervention needed	number	%		QUALITY	BET SZÁM	ÉRT ADAT	%		Re-intervention needed	number	%		QUALITY	BET SZÁM	ÉRT ADAT	%
	Stent removal	3	0.103448			29	29	1		Stent removal	2	0.125			16	16	1
	Stent exchange	1	0.0344828						0.482	Stent exchange	2	0.125
	Further stent insertion	3	0.103448							Further stent insertion	1	0.0625
	Number of stent occlusion	number	%		QUALITY	BET SZÁM	ÉRT ADAT	%		Number of stent occlusion	number	%		QUALITY	BET SZÁM	ÉRT ADAT	%
	1	5	0.172414			29	29	1		1	2	0.125			16	16	1
	2	1	0.0344828						1	2	0	0
	3	0	0							3	0	0
	4	0	0							4	0	0
	5	0	0							5	1	0.0625
	Further surgery required	number	%		QUALITY	BET SZÁM	ÉRT ADAT	%		Further surgery required	number	%		QUALITY	BET SZÁM	ÉRT ADAT	%
	Yes	24	0.666667			47	36	0.765957		Yes	7	0.269231			27	26	0.962963
	No	12	0.333333						0.002	No	19	0.730769
	Pancreatogenic	number	%		QUALITY	BET SZÁM	ÉRT ADAT	%		Pancreatogenic	number	%		QUALITY	BET SZÁM	ÉRT ADAT	%
	Recidive acut shub	0	0			47	40	0.851064		Recidive acut shub	1	0.0416667			27	24	0.888889
	Fistula formation	1	0.025						0.944	Fistula formation	1	0.0416667
	Wirsung obstruction	5	0.125						összevonva	Wirsung obstruction	0	0
	Pseudocyst formation	5	0.125							Pseudocyst formation	5	0.208333
	Necrosis/abscess	1	0.025							Necrosis/abscess	0	0
	No complication	28	0.7							No complication	17	0.708333
	Biliary	number	%		QUALITY	BET SZÁM	ÉRT ADAT	%		Biliary	number	%		QUALITY	BET SZÁM	ÉRT ADAT	%
	Obstruction	12	0.255319			47	47	1		Obstruction	5	0.192308			27	26	0.962963
	Cholangitis	1	0.0212766						0.461	Cholangitis	2	0.0769231
	No complication	34	0.723404							No complication	19	0.730769
	Other organ	number	%		QUALITY	BET SZÁM	ÉRT ADAT	%		Other organ	number	%		QUALITY	BET SZÁM	ÉRT ADAT	%
	Sepsis	1	0.0217391			47	46	0.978723		Sepsis	2	0.0740741			27	27	1
	MOF	1	0.0217391						0.185	MOF	0	0
	Respiratory	0	0						összevonva	Respiratory	2	0.0740741
	Renal	0	0							Renal	0	0
	No complication	44	0.956522							No complication	23	0.851852
	Surgery	number	%		QUALITY	BET SZÁM	ÉRT ADAT	%		Surgery	number	%		QUALITY	BET SZÁM	ÉRT ADAT	%
	Yes	39	0.272727			143	143	1		Yes	9	0.108434			83	83	1
									0.004
	Early complication	number	%		QUALITY	BET SZÁM	ÉRT ADAT	%		Early complication	number	%		QUALITY	BET SZÁM	ÉRT ADAT	%
	Bleeding	0	0			39	39	1		Bleeding	0	0			9	9	1
	Pancreatitis	0	0						0.738	Pancreatitis	0	0
	Anastomosis insuffitiency	0	0						összevonva	Anastomosis insuffitiency	1	0.111111
	Biliary occlsuion	0	0							Biliary occlsuion	0	0
	Other	3	0.0857143							Other	0	0
	Reoperation required	number	%		QUALITY	BET SZÁM	ÉRT ADAT	%		Reoperation required	number	%		QUALITY	BET SZÁM	ÉRT ADAT	%
	Yes	1	0.0357143			39	28	0.717949		Yes	0	0			9	8	0.888889
	No	27	0.964286						1	No	8	1
	Pancreatogenic	number	%		QUALITY	BET SZÁM	ÉRT ADAT	%		Pancreatogenic	number	%		QUALITY	BET SZÁM	ÉRT ADAT	%
	Recidive acut shub	1	0.0322581			39	31	0.794872		Recidive acut shub	4	0.444444			9	9	1
	Fistula formation	0	0						0.127	Fistula formation	0	0
	Wirsung obstruction	2	0.0645161						összevonva	Wirsung obstruction	0	0
	Pseudocyst formation	7	0.225806							Pseudocyst formation	2	0.222222
	Necrosis/abscess	3	0.0967742							Necrosis/abscess	1	0.111111
	No complication	18	0.580645							No complication	2	0.222222
	Biliary	number	%		QUALITY	BET SZÁM	ÉRT ADAT	%		Biliary	number	%		QUALITY	BET SZÁM	ÉRT ADAT	%
	Obstruction	0	0			39	39	1		Obstruction	2	0.222222			9	9	1
	Cholangitis	1	0.025641						0.01	Cholangitis	0	0
	No complication	38	0.974359						össze kell vonni	No complication	7	0.777778
	Other organ	number	%		QUALITY	BET SZÁM	ÉRT ADAT	%		Other organ	number	%		QUALITY	BET SZÁM	ÉRT ADAT	%
	Sepsis	1	0.0263158			39	38	0.974359		Sepsis	0	0			9	8	0.888889
	MOF	1	0.0263158						0.129	MOF	1	0.125
	Respiratory	0	0							Respiratory	1	0.125
	Renal	0	0							Renal	0	0
	No complication	37	0.973684							No complication	6	0.75
	Diabetes mellitus	number	%		QUALITY	BET SZÁM	ÉRT ADAT	%		Diabetes mellitus	number	%		QUALITY	BET SZÁM	ÉRT ADAT	%
	No	91	0.636364			143	143	1	0.566	No	47	0.566265			83	83	1
	Type 1.	20	0.13986							Type 1.	13	0.156627
	Type 2.	32	0.223776							Type 2.	23	0.277108
	Blood sugar level	number			QUALITY	BET SZÁM	ÉRT ADAT	%		Blood sugar level	number			QUALITY	BET SZÁM	ÉRT ADAT	%
	mean	8.37				143	93	0.65035	0.664	mean	7.39				83	57	0.686747
	BMI	number			QUALITY	BET SZÁM	ÉRT ADAT	%		BMI	number			QUALITY	BET SZÁM	ÉRT ADAT	%
	mean	21.57				143	101	0.706294	0.304	mean	22.52				83	60	0.722892
	Blood sugar level		BMI							Blood sugar level		BMI
												25.4694
										7.7		19.8141
										11.6		22.9481
	5.7											32.872
	8.79		18.2422
	4.3		21.9774							5.3		22.4059
			29.0698							5.4		37.6984
	4.5		20.5151							5.1		25.5102
	4.6		21.6333									20.0692
			18.7652							5.6		1.96773
	7.8		19.6684							25
	4.8		22.4813
			18.726							12.9		16.1354
										5.4
	3.5		21.303							7.9
	8.5		18.1138							11.8		21.7547
												16.0145
			23.7228							7.3		18.6709
			22.8571							10.2		24.977
			17.7154							5.9		24.2215
	8		23.6713									23.255
	5		22.1526
	7		22.1526							5.9		18.8092
	6.2		22.1526
			22.1003									21.6311
	6.1		19.9432							5.3		20.3704
	6.7		20.2449
	7.2									8.6
										13.1
	18		25.5922							5.9
	5.4		25.3086							5.4
	4.3		20.984
												27.3438
	5.1									8.1		42.7198
	9.6		23.1405
			23.5078
			23.1405
			24.4473
			24.4473
			21.3382							9.9		26.5731
			21.3382									30.8112
			18.2099							9.3		23.5102
	10.6		25.6612							4.1		23.4375
	4.2		17.8465									14.5822
			21.5139									14.153
			17.4747							2.8		18.3655
	4.8		20.2449							8.4		20.8889
	10.8		17.7154							7.6		27.9904
	6.3		21.1073							5.1		22.7732
	7.1		18.5524							17.32		34.2561
	6.8		26.2976							4.7		16.3304
	15		23.6614							5.51		30.6148
			20.5151							5.7		20.148
	6		21.2585							12.6		30.5306
	13.9											27.7344
	9		20.4529
	5.8		21.2306							9.7		16.4121
										5.8		27.8401
	5		20.1995							4.9		13.2036
	10									10.5		25.4393
										5		13.8067
												22.46
	5.2		18.0055							4.3		32.3884
	4.9		24.2215
	4.3											14.3344
										3.9		19.8347
	5		20.6612							21.4		23.255
			22.7904							5.3		17.3611
	5.7		17.9282							8.4		21.3068
	7.2		19.8413							4.8		18.7175
	6.4		17.7154							5.5		25.963
	5.07		19.1327							6.1		24.1517
	17.8									4.3		20.4382
	5											13.2669
										8		25.9516
	96		18.937							4.5		19.0311
	6.1
	4.6		18.9388							5.6		20.898
	18.5		20.7612									28.3937
										5.1		21.2953
	6		17.6745							7.1		18.1662
	10.2
	6.1		17.6815
	9.7		22.3863
	5.3		21.3039
	3.94		19.7133
			19.3772
	5.93		24.2215
	11.3
	12.9		25.3069
	9.4		21.2953
	7.3		19.6927
	6.7
	4.9		15.173
			21.0498
	6.4		32.788
			32.45
	6		32.45
	4.2		19.9432
			18.7783
	8.15		19.1327
	5.1
	6.8		28.0277
	18.8		22.4913
	6.1		19.047
	6.1		20.4152
	19.89		18.5911
	8.8		22.3094
	4.8		16.563
	3.7		22.68
	6.6
	9.8
	5.5
	5.6		20.202
	7.9		20.5247
	6		28.6501
	8.7		20.6193
	4.5		26.5668
			23.8895
	8.8		19.6927
	4		20.6758
			23.2438
	5.56		19.0311
	14.9		17.7778
	8.7		23.8884
	7.5		28.2933
	5.7		20.7612
	6.1		20.148
	5		20.1951
	4.81		22.6003

## Sheet: Smoking and Alcohol
	SMOKING and ALCOHOL									NO SMOKING and ALCOHOL
	Acut shub	number	%		QUALITY	BET SZÁM	ÉRT ADAT	%		Acut shub	number	%		QUALITY	BET SZÁM	ÉRT ADAT	%
	Yes	80	0.761905			113	105	0.929204	0.237	Yes	35	0.673077			56	52	0.928571
	No	25	0.238095							No	17	0.326923
	Previous endoscopy	number	%		QUALITY	BET SZÁM	ÉRT ADAT	%		Previous endoscopy	number	%		QUALITY	BET SZÁM	ÉRT ADAT	%
	Yes	32	0.283186			113	113	1	0.096	Yes	23	0.410714			56	56	1
	Previous surgery	number	%		QUALITY	BET SZÁM	ÉRT ADAT	%		Previous surgery	number	%		QUALITY	BET SZÁM	ÉRT ADAT	%
	Yes	36	0.318584			113	113	1	0.499	Yes	15	0.267857			56	56	1
	Enzime substitution	number	%		QUALITY	BET SZÁM	ÉRT ADAT	%		Enzime substitution	number	%		QUALITY	BET SZÁM	ÉRT ADAT	%
	Yes	63	0.577982			113	109	0.964602	0.604	Yes	30	0.535714			56	56	1
	No	46	0.422018							No	26	0.464286
	Endoscopy	number	%		QUALITY	BET SZÁM	ÉRT ADAT	%		Endoscopy	number	%		QUALITY	BET SZÁM	ÉRT ADAT	%
	Yes	38	0.336283			113	113	1	0.847	Yes	18	0.321429			56	56	1
	Number of needed intervention	number	%		QUALITY	BET SZÁM	ÉRT ADAT	%	össze kéne vonni	Number of needed intervention	number	%		QUALITY	BET SZÁM	ÉRT ADAT	%
	1	14	0.636364			38	22	0.578947		1	10	0.909091			18	11	0.611111
	2	7	0.318182							2	1	0.0909091
	3	1	0.0454545							3	0	0
	4	0	0							4	0	0
	Early complication	number	%		QUALITY	BET SZÁM	ÉRT ADAT	%		Early complication	number	%		QUALITY	BET SZÁM	ÉRT ADAT	%
	Bleeding	2	0.0769231			38	26	0.684211	1	Bleeding	1	0.0625			18	16	0.888889
	Perforation	0	0							Perforation	0	0
	No complication	24	0.923077							No complication	15	0.9375
	Re-intervention needed	number	%		QUALITY	BET SZÁM	ÉRT ADAT	%	összevonva	Re-intervention needed	number	%		QUALITY	BET SZÁM	ÉRT ADAT	%
	Stent removal	3	0.136364			22	22	1	1	Stent removal	0	0			11	11	1
	Stent exchange	1	0.0454545							Stent exchange	2	0.181818
	Further stent insertion	3	0.136364							Further stent insertion	1	0.0909091
			0.318182
	Number of stent occlusion	number	%		QUALITY	BET SZÁM	ÉRT ADAT	%	összevonva	Number of stent occlusion	number	%		QUALITY	BET SZÁM	ÉRT ADAT	%
	1	5	0.227273			22	22	1	0.687	1	1	0.0909091			11	11	1
	2	1	0.0454545							2	0	0
	3	0	0							3	0	0
	4	0	0							4	0	0
	5	0	0							5	1	0.0909091
	Further surgery required	number	%		QUALITY	BET SZÁM	ÉRT ADAT	%		Further surgery required	number	%		QUALITY	BET SZÁM	ÉRT ADAT	%
	Yes	20	0.714286			38	28	0.736842	0.004	Yes	5	0.277778			18	18	1
	No	8	0.285714							No	13	0.722222
	Pancreatogenic	number	%		QUALITY	BET SZÁM	ÉRT ADAT	%	összevonva	Pancreatogenic	number	%		QUALITY	BET SZÁM	ÉRT ADAT	%
	Recidive acut shub	1	0.0204082			38	33	0.868421	1	Recidive acut shub	0	0			18	17	0.944444
	Fistula formation	1	0.0204082							Fistula formation	0	0
	Wirsung obstruction	4	0.0816327							Wirsung obstruction	0	0
	Pseudocyst formation	2	0.0408163							Pseudocyst formation	4	0.235294
	Necrosis/abscess	1	0.0204082							Necrosis/abscess	0	0
	No complication	24	0.489796							No complication	13	0.764706
	Biliary	number	%		QUALITY	BET SZÁM	ÉRT ADAT	%	összevonva	Biliary	number	%		QUALITY	BET SZÁM	ÉRT ADAT	%
	Obstruction	8	0.142857			38	38	1	0.751	Obstruction	4	0.222222			18	18	1
	Cholangitis	1	0.0178571							Cholangitis	1	0.0555556
	No complication	29	0.517857							No complication	13	0.722222
	Other organ	number	%		QUALITY	BET SZÁM	ÉRT ADAT	%	összevonva	Other organ	number	%		QUALITY	BET SZÁM	ÉRT ADAT	%
	Sepsis	1	0.0181818			38	37	0.973684	0.59	Sepsis	1	0.0555556			18	18	1
	MOF	1	0.0181818							MOF	0	0
	Respiratory	0	0							Respiratory	1	0.0555556
	Renal	0	0							Renal	0	0
	No complication	35	0.636364							No complication	16	0.888889
	Surgery	number	%		QUALITY	BET SZÁM	ÉRT ADAT	%		Surgery	number	%		QUALITY	BET SZÁM	ÉRT ADAT	%
	Yes	34	0.300885			113	113	1	0.012	Yes	7	0.125			56	56	1
	Early complication	number	%		QUALITY	BET SZÁM	ÉRT ADAT	%	összevonva	Early complication	number	%		QUALITY	BET SZÁM	ÉRT ADAT	%
	Bleeding	0	0			34	34	1	0.542	Bleeding	0	0			7	7	1
	Pancreatitis	0	0							Pancreatitis	0	0
	Anastomosis insuffitiency	0	0							Anastomosis insuffitiency	1	0.142857
	Biliary occlsuion	0	0							Biliary occlsuion	0	0
	Other	3	0.0882353							Other	0	0
	Reoperation required	number	%		QUALITY	BET SZÁM	ÉRT ADAT	%		Reoperation required	number	%		QUALITY	BET SZÁM	ÉRT ADAT	%
	Yes	1	0.04			34	25	0.735294	1	Yes	0	0			7	6	0.857143
	No	24	0.96							No	6	1
	Pancreatogenic	number	%		QUALITY	BET SZÁM	ÉRT ADAT	%	összevonva	Pancreatogenic	number	%		QUALITY	BET SZÁM	ÉRT ADAT	%
	Recidive acut shub	2	0.0740741			34	27	0.794118	0.398	Recidive acut shub	3	0.428571			7	7	1
	Fistula formation	0	0							Fistula formation	0	0
	Wirsung obstruction	2	0.0740741							Wirsung obstruction	0	0
	Pseudocyst formation	4	0.148148							Pseudocyst formation	1	0.142857
	Necrosis/abscess	4	0.148148							Necrosis/abscess	1	0.142857
	No complication	15	0.441176							No complication	2	0.285714
	Biliary	number	%		QUALITY	BET SZÁM	ÉRT ADAT	%	összevonva	Biliary	number	%		QUALITY	BET SZÁM	ÉRT ADAT	%
	Obstruction	0	0			34	34	1	0.171	Obstruction	1	0.142857			7	7	1
	Cholangitis	0	0							Cholangitis	0	0
	No complication	34	1							No complication	6	0.857143
	Other organ	number	%		QUALITY	BET SZÁM	ÉRT ADAT	%	összevonva	Other organ	number	%		QUALITY	BET SZÁM	ÉRT ADAT	%
	Sepsis	2	0.0588235			34	34	1	0.051	Sepsis	0	0			7	7	1
	MOF	1	0.0294118							MOF	1	0.142857
	Respiratory	0	0							Respiratory	2	0.285714
	Renal	0	0							Renal	0	0
	No complication	31	0.911765							No complication	4	0.571429
	Diabetes mellitus	number	%		QUALITY	BET SZÁM	ÉRT ADAT	%		Diabetes mellitus	number	%		QUALITY	BET SZÁM	ÉRT ADAT	%
	No	15	0.132743			113	113	1		No	35	0.625			56	56	1
	Type 1.	25	0.221239						<0.001	Type 1.	6	0.107143
	Type 2.	73	0.646018							Type 2.	15	0.267857
	Blood sugar level	number			QUALITY	BET SZÁM	ÉRT ADAT	%		Blood sugar level	number			QUALITY	BET SZÁM	ÉRT ADAT	%
	mean	8.78				113	70	0.619469	0.522	mean	7.52				56	35	0.625
	BMI	number			QUALITY	BET SZÁM	ÉRT ADAT	%		BMI	number			QUALITY	BET SZÁM	ÉRT ADAT	%
	mean	21.71				113	78	0.690265	0.792	mean	22.01				56	43	0.767857

## Sheet: Alcohol-dose
	ALCOHOL	0-9 U/day								ALCOHOL	10-19 U/day								ALCOHOL	19- U/day
	Acut shub	number	%		QUALITY	BET SZÁM	ÉRT ADAT	%		Acut shub	number	%		QUALITY	BET SZÁM	ÉRT ADAT	%		Acut shub	number	%		QUALITY	BET SZÁM	ÉRT ADAT	%
	Yes	12	0.631579			22	19	0.863636	0.388	Yes	16	0.761905			21	21	1		Yes	7	0.875			8	8	1
	No	7	0.368421							No	5	0.238095							No	1	0.125
	Previous endoscopy	number	%		QUALITY	BET SZÁM	ÉRT ADAT	%	össze kell vonni	Previous endoscopy	number	%		QUALITY	BET SZÁM	ÉRT ADAT	%		Previous endoscopy	number	%		QUALITY	BET SZÁM	ÉRT ADAT	%
	Yes	4	0.181818			22	22	1	0.792	Yes	3	0.142857			21	21	1		Yes	2	0.25			8	8	1
	Previous surgery	number	%		QUALITY	BET SZÁM	ÉRT ADAT	%		Previous surgery	number	%		QUALITY	BET SZÁM	ÉRT ADAT	%		Previous surgery	number	%		QUALITY	BET SZÁM	ÉRT ADAT	%
	Yes	7	0.318182			22	22	1	0.079	Yes	4	0.190476			21	21	1		Yes	5	0.625			8	8	1
	Enzime substitution	number	%		QUALITY	BET SZÁM	ÉRT ADAT	%		Enzime substitution	number	%		QUALITY	BET SZÁM	ÉRT ADAT	%		Enzime substitution	number	%		QUALITY	BET SZÁM	ÉRT ADAT	%
	Yes	12	0.545455			22	22	1	össze kell vonni	Yes	12	0.571429			21	21	1		Yes	4	0.5			8	8	1
	No	10	0.454545						0.941	No	9	0.428571							No	4	0.5
	Endoscopy	number	%		QUALITY	BET SZÁM	ÉRT ADAT	%		Endoscopy	number	%		QUALITY	BET SZÁM	ÉRT ADAT	%		Endoscopy	number	%		QUALITY	BET SZÁM	ÉRT ADAT	%
	Yes	5	0.227273			22	22	1	0.362	Yes	9	0.428571			21	21	1		Yes	3	0.375			8	8	1
	Number of needed intervention	number	%		QUALITY	BET SZÁM	ÉRT ADAT	%		Number of needed intervention	number	%		QUALITY	BET SZÁM	ÉRT ADAT	%		Number of needed intervention	number	%		QUALITY	BET SZÁM	ÉRT ADAT	%
	1	1	0.25			5	4	0.8		1	5	0.833333			9	6	0.666667		1	1	0.333333			3	3	1
	2	1	0.25							2	1	0.166667							2	2	0.666667
	3	2	0.5							3	0	0							3	0	0
	4	0	0							4	0	0							4	0	0
	Early complication	number	%		QUALITY	BET SZÁM	ÉRT ADAT	%		Early complication	number	%		QUALITY	BET SZÁM	ÉRT ADAT	%		Early complication	number	%		QUALITY	BET SZÁM	ÉRT ADAT	%
	Bleeding	1	0.333333			5	3	0.6		Bleeding	1	0.142857			9	7	0.777778		Bleeding	0	0			3	3	1
	Perforation	0	0							Perforation	0	0							Perforation	0	0
	No complication	2	0.666667							No complication	6	0.857143							No complication	3	1
	Re-intervention needed	number	%		QUALITY	BET SZÁM	ÉRT ADAT	%		Re-intervention needed	number	%		QUALITY	BET SZÁM	ÉRT ADAT	%		Re-intervention needed	number	%		QUALITY	BET SZÁM	ÉRT ADAT	%
	Stent removal	0	0			4	4	1		Stent removal	2	0.4			5	5	1		Stent removal	0	0			3	3	1
	Stent exchange	0	0							Stent exchange	0	0							Stent exchange	0	0
	Further stent insertion	0	0							Further stent insertion	0	0							Further stent insertion	1	0.037037
	Number of stent occlusion	number	%		QUALITY	BET SZÁM	ÉRT ADAT	%		Number of stent occlusion	number	%		QUALITY	BET SZÁM	ÉRT ADAT	%		Number of stent occlusion	number	%		QUALITY	BET SZÁM	ÉRT ADAT	%
	1	0	0			4	4	1		1	1	0.2			5	5	1		1	0	0			2	1	0.5
	2	0	0							2	0	0							2	1	1
	3	0	0							3	0	0							3	0	0
	4	0	0							4	0	0							4	0	0
	5	0	0							5	0	0							5	0	0
	Further surgery required	number	%		QUALITY	BET SZÁM	ÉRT ADAT	%		Further surgery required	number	%		QUALITY	BET SZÁM	ÉRT ADAT	%		Further surgery required	number	%		QUALITY	BET SZÁM	ÉRT ADAT	%
	Yes	1	0.333333			5	3	0.6		Yes	5	0.714286			9	7	0.777778		Yes	2	0.666667			3	3	1
		2	0.666667								2	0.285714								1	0.333333
	Pancreatogenic	number	%		QUALITY	BET SZÁM	ÉRT ADAT	%		Pancreatogenic	number	%		QUALITY	BET SZÁM	ÉRT ADAT	%		Pancreatogenic	number	%		QUALITY	BET SZÁM	ÉRT ADAT	%
	Recidive acut shub	0	0			5	5	1		Recidive acut shub	1	0.111111			9	9	1		Recidive acut shub	0	0			3	3	1
	Fistula formation	1	0.2							Fistula formation	0	0							Fistula formation	0	0
	Wirsung obstruction	1	0.2							Wirsung obstruction	1	0.111111							Wirsung obstruction	0	0
	Pseudocyst formation	0	0							Pseudocyst formation	0	0							Pseudocyst formation	0	0
	Necrosis/abscess	0	0							Necrosis/abscess	1	0.111111							Necrosis/abscess	0	0
	No complication	3	0.0731707							No complication	6	0.666667							No complication	3	1
	Biliary	number	%		QUALITY	BET SZÁM	ÉRT ADAT	%		Biliary	number	%		QUALITY	BET SZÁM	ÉRT ADAT	%		Biliary	number	%		QUALITY	BET SZÁM	ÉRT ADAT	%
	Obstruction	0	0			5	5	1		Obstruction	2	0.222222			9	9	1		Obstruction	0	0			3	3	1
	Cholangitis	0	0							Cholangitis	0	0							Cholangitis	0	0
	No complication	5	1							No complication	7	0.777778							No complication	3	1
	Other organ	number	%		QUALITY	BET SZÁM	ÉRT ADAT	%		Other organ	number	%		QUALITY	BET SZÁM	ÉRT ADAT	%		Other organ	number	%		QUALITY	BET SZÁM	ÉRT ADAT	%
	Sepsis	0	0			5	5	1		Sepsis	1	0.111111			9	9	1		Sepsis	0	0			3	3	1
	MOF	0	0							MOF	1	0.111111							MOF	0	0
	Respiratory	0	0							Respiratory	0	0							Respiratory	0	0
	Renal	0	0							Renal	0	0							Renal	0	0
	No complication	5	1							No complication	7	0.777778							No complication	3	1
	Surgery	number	%		QUALITY	BET SZÁM	ÉRT ADAT	%		Surgery	number	%		QUALITY	BET SZÁM	ÉRT ADAT	%		Surgery	number	%		QUALITY	BET SZÁM	ÉRT ADAT	%
	Yes	2	0.0909091			22	22	1	össze kell vonni	Yes	2	0.013986			21	21	1		Yes	3	0.375			8	8	1
									0.104
	Early complication	number	%		QUALITY	BET SZÁM	ÉRT ADAT	%		Early complication	number	%		QUALITY	BET SZÁM	ÉRT ADAT	%		Early complication	number	%		QUALITY	BET SZÁM	ÉRT ADAT	%
	Bleeding	0	0			2	2	1		Bleeding	0	0			2	2	1		Bleeding	0	0			3	3	1
	Pancreatitis	0	0							Pancreatitis	0	0							Pancreatitis	0	0
	Anastomosis insuffitiency	0	0							Anastomosis insuffitiency	0	0							Anastomosis insuffitiency	0	0
	Biliary occlsuion	0	0							Biliary occlsuion	0	0							Biliary occlsuion	0	0
	Other	0	0							Other	0	0							Other	1	0.333333
	Reoperation required	number	%		QUALITY	BET SZÁM	ÉRT ADAT	%		Reoperation required	number	%		QUALITY	BET SZÁM	ÉRT ADAT	%		Reoperation required	number	%		QUALITY	BET SZÁM	ÉRT ADAT	%
	Yes	0	0			2	2	1		Yes	0	0			2	2	1		Yes	1	0.333333			3	3	1
	No	2	1							No	2	1							No	2	0.666667
	Pancreatogenic	number	%		QUALITY	BET SZÁM	ÉRT ADAT	%		Pancreatogenic	number	%		QUALITY	BET SZÁM	ÉRT ADAT	%		Pancreatogenic	number	%		QUALITY	BET SZÁM	ÉRT ADAT	%
	Recidive acut shub	0	0			2	2	1		Recidive acut shub	1	0.5			2	2	1		Recidive acut shub	0	0			3	3	1
	Fistula formation	0	0							Fistula formation	0	0							Fistula formation	0	0
	Wirsung obstruction	1	0.5							Wirsung obstruction	0	0							Wirsung obstruction	1	0.333333
	Pseudocyst formation	0	0							Pseudocyst formation	0	0							Pseudocyst formation	0	0
	Necrosis/abscess	0	0							Necrosis/abscess	1	0.5							Necrosis/abscess	1	0.333333
	No complication	1	0.5							No complication	0	0							No complication	1	0.333333
	Biliary	number	%		QUALITY	BET SZÁM	ÉRT ADAT	%		Biliary	number	%		QUALITY	BET SZÁM	ÉRT ADAT	%		Biliary	number	%		QUALITY	BET SZÁM	ÉRT ADAT	%
	Obstruction	0	0			2	2	1		Obstruction	0	0			2	2	1		Obstruction	0	0			3	3	1
	Cholangitis	0	0							Cholangitis	0	0							Cholangitis	0	0
	No complication	2	1							No complication	2	1							No complication	3	1
	Other organ	number	%		QUALITY	BET SZÁM	ÉRT ADAT	%		Other organ	number	%		QUALITY	BET SZÁM	ÉRT ADAT	%		Other organ	number	%		QUALITY	BET SZÁM	ÉRT ADAT	%
	Sepsis	0	0			2	2	1		Sepsis	1	0.5			2	2	1		Sepsis	0	0			3	3	1
	MOF	0	0							MOF	0	0							MOF	1	0.333333
	Respiratory	0	0							Respiratory	0	0							Respiratory	0	0
	Renal	0	0							Renal	0	0							Renal	0	0
	No complication	2	1							No complication	1	0.5							No complication	2	0.666667
	Diabetes mellitus	number	%		QUALITY	BET SZÁM	ÉRT ADAT	%	össze kell vonni…	Diabetes mellitus	number	%		QUALITY	BET SZÁM	ÉRT ADAT	%		Diabetes mellitus	number	%		QUALITY	BET SZÁM	ÉRT ADAT	%
	No	11	0.5			22	22	1		No	13	0.619048			21	21	1		No	6	0.75			8	8	1
	Type 1.	5	0.227273							Type 1.	3	0.142857							Type 1.	2	0.25
	Type 2.	6	0.272727							Type 2.	5	0.238095							Type 2.	0	0
	Blood sugar level	number			QUALITY	BET SZÁM	ÉRT ADAT	%		Blood sugar level	number			QUALITY	BET SZÁM	ÉRT ADAT	%		Blood sugar level	number			QUALITY	BET SZÁM	ÉRT ADAT	%
	mean	7.94				22	16	0.727273	0.716	mean	7.19				21	11	0.52381		mean	6.35				8	4	0.5
	BMI	number			QUALITY	BET SZÁM	ÉRT ADAT	%		BMI	number			QUALITY	BET SZÁM	ÉRT ADAT	%		BMI	number			QUALITY	BET SZÁM	ÉRT ADAT	%
	mean	21.16				22	19	0.863636		mean	22.72				21	14	0.666667		mean	20.83				8	2	0.25
									0.274
	Blood sugar level		BMI							Blood sugar level		BMI							Blood sugar level		BMI
			20.5151							8		23.6713
	6.1		19.9432							10
	4.5		20.5151									22.7904							7.2
	10.6		25.6612																4.3		21.9774
			17.4747
	4.8		20.2449							4.6		21.6333							7.3		19.6927
	8.8		19.6927							7.8		19.6684
	5.1		21.2953									18.2099							6.6
	5.5		25.963
	6.1		24.1517									24.4473
												24.4473
	6.1		19.047							5.1
			23.8895
	8.7		23.8884							9.3		23.5102
	4.1		23.4375							8.15		19.1327
	18.8		22.4913							9.7		22.3863
	6.1		20.4152							5.93		24.2215
	4.8		16.563							4.5		26.5668
	19.89		18.5911
	7.1		18.1662							6		28.6501
												18.7783

## Sheet: Enzyme substitution
	ENZIME SUBSTITUTION						224	131		NO ENZIME SUBSTITUTION
	Acut shub	number	%		QUALITY	BET SZÁM	ÉRT ADAT	%		Acut shub	number	%		QUALITY	BET SZÁM	ÉRT ADAT	%
	Yes	83	0.721739			131	115	0.877863		Yes	70	0.769231			93	91	0.978495
	No	32	0.278261						0.439	No	21	0.230769
	Previous endoscopy	number	%		QUALITY	BET SZÁM	ÉRT ADAT	%		Previous endoscopy	number	%		QUALITY	BET SZÁM	ÉRT ADAT	%
	Yes	40	0.305344			131	131	1		Yes	29	0.311828			93	93	1
									0.918
	Previous surgery	number	%		QUALITY	BET SZÁM	ÉRT ADAT	%		Previous surgery	number	%		QUALITY	BET SZÁM	ÉRT ADAT	%
	Yes	43	0.328244			131	131	1		Yes	26	0.27957			93	93	1
									0.437
	Enzime substitution	number	%		QUALITY	BET SZÁM	ÉRT ADAT	%		Enzime substitution	number	%		QUALITY	BET SZÁM	ÉRT ADAT	%
	Yes	131	1			131	131	1		Yes	0	0			93	93	1
	No		0							No	93	1
	Endoscopy	number	%		QUALITY	BET SZÁM	ÉRT ADAT	%		Endoscopy	number	%		QUALITY	BET SZÁM	ÉRT ADAT	%
	Yes	41	0.312977			131	131	1		Yes	32	0.344086			93	93	1
									0.97
	Number of needed intervention	number	%		QUALITY	BET SZÁM	ÉRT ADAT	%		Number of needed intervention	number	%		QUALITY	BET SZÁM	ÉRT ADAT	%
	1	13	0.619048			41	21	0.512195		1	17	0.894737			32	19	0.59375
	2	7	0.333333						0.121	2	2	0.105263
	3	1	0.047619							3	0	0
	4	0	0							4	0	0
	Early complication	number	%		QUALITY	BET SZÁM	ÉRT ADAT	%		Early complication	number	%		QUALITY	BET SZÁM	ÉRT ADAT	%
	Bleeding	3	0.0967742			41	31	0.756098		Bleeding	1	0.03125			32	32	1
	Perforation	0	0						0.628	Perforation	0	0
	No complication	28	0.903226							No complication	22	0.6875
	Re-intervention needed	number	%		QUALITY	BET SZÁM	ÉRT ADAT	%		Re-intervention needed	number	%		QUALITY	BET SZÁM	ÉRT ADAT	%
	Stent removal	4	0.173913			23	23	1		Stent removal	1	0.047619			21	21	1
	Stent exchange	2	0.0869565						0.065	Stent exchange	1	0.047619
	Further stent insertion	3	0.130435						összevonás után	Further stent insertion	1	0.047619
	Number of stent occlusion	number	%		QUALITY	BET SZÁM	ÉRT ADAT	%		Number of stent occlusion	number	%		QUALITY	BET SZÁM	ÉRT ADAT	%
	1	3	0.130435			23	23	1		1	4	0.190476			21	21	1
	2	1	0.0434783						1	2	0	0
	3	0	0						összevonás	3	0	0
	4	0	0							4	0	0
	5	1	0.0434783							5	0	0
	Further surgery required	number	%		QUALITY	BET SZÁM	ÉRT ADAT	%		Further surgery required	number	%		QUALITY	BET SZÁM	ÉRT ADAT	%
	Yes	16	0.470588			41	34	0.829268		Yes	14	0.518519			32	27	0.84375
	No	18	0.529412						0.71	No	13	0.481481
	Pancreatogenic	number	%		QUALITY	BET SZÁM	ÉRT ADAT	%		Pancreatogenic	number	%		QUALITY	BET SZÁM	ÉRT ADAT	%
	Recidive acut shub	0	0			41	39	0.95122		Recidive acut shub	2	0.0769231			32	26	0.8125
	Fistula formation	0	0						0.032	Fistula formation	2	0.0769231
	Wirsung obstruction	3	0.0769231						összevonva	Wirsung obstruction	1	0.0384615
	Pseudocyst formation	4	0.102564							Pseudocyst formation	5	0.192308
	Necrosis/abscess	0	0							Necrosis/abscess	1	0.0384615
	No complication	32	0.820513							No complication	15	0.576923
	Biliary	number	%		QUALITY	BET SZÁM	ÉRT ADAT	%		Biliary	number	%		QUALITY	BET SZÁM	ÉRT ADAT	%
	Obstruction	10	0.243902			41	41	1		Obstruction	6	0.1875			32	32	1
	Cholangitis	2	0.0487805						0.768	Cholangitis	1	0.03125
	No complication	29	0.707317						összevonás után	No complication	25	0.78125
									0.475
	Other organ	number	%		QUALITY	BET SZÁM	ÉRT ADAT	%		Other organ	number	%		QUALITY	BET SZÁM	ÉRT ADAT	%
	Sepsis	0	0			41	40	0.97561		Sepsis	3	0.09375			32	32	1
	MOF	0	0						0.16	MOF	1	0.03125
	Respiratory	1	0.025							Respiratory	1	0.03125
	Renal	0	0							Renal	0	0
	No complication	39	0.975							No complication	27	0.84375
	Surgery	number	%		QUALITY	BET SZÁM	ÉRT ADAT	%		Surgery	number	%		QUALITY	BET SZÁM	ÉRT ADAT	%
	Yes	29	0.221374			131	131	1		Yes	17	0.182796			93	93	1
									0.481
	Early complication	number	%		QUALITY	BET SZÁM	ÉRT ADAT	%		Early complication	number	%		QUALITY	BET SZÁM	ÉRT ADAT	%
	Bleeding	0	0			29	29	1		Bleeding	0	0			17	17	1
	Pancreatitis	0	0						0.619	Pancreatitis	0	0
	Anastomosis insuffitiency	0	0						összevonva	Anastomosis insuffitiency	1	0.0588235
	Biliary occlsuion	0	0							Biliary occlsuion	0	0
	Other	2	0.0689655							Other	1	0.0588235
	Reoperation required	number	%		QUALITY	BET SZÁM	ÉRT ADAT	%		Reoperation required	number	%		QUALITY	BET SZÁM	ÉRT ADAT	%
	Yes	1	0.0416667			29	24	0.827586		Yes	0	0			17	13	0.764706
	No	23	0.958333						1	No	13	1
	Pancreatogenic	number	%		QUALITY	BET SZÁM	ÉRT ADAT	%		Pancreatogenic	number	%		QUALITY	BET SZÁM	ÉRT ADAT	%
	Recidive acut shub	2	0.0909091			29	22	0.758621		Recidive acut shub	2	0.125			17	16	0.941176
	Fistula formation	0	0						0.049	Fistula formation	0	0
	Wirsung obstruction	1	0.0454545							Wirsung obstruction	1	0.0625
	Pseudocyst formation	5	0.227273							Pseudocyst formation	4	0.25
	Necrosis/abscess	0	0							Necrosis/abscess	4	0.25
	No complication	14	0.636364							No complication	5	0.3125
	Biliary	number	%		QUALITY	BET SZÁM	ÉRT ADAT	%		Biliary	number	%		QUALITY	BET SZÁM	ÉRT ADAT	%
	Obstruction	2	0.0689655			29	29	1		Obstruction	1	0.0588235			17	17	1
	Cholangitis	0	0						1	Cholangitis	0	0
	No complication	27	0.931034							No complication	16	0.941176
	Other organ	number	%		QUALITY	BET SZÁM	ÉRT ADAT	%		Other organ	number	%		QUALITY	BET SZÁM	ÉRT ADAT	%
	Sepsis	0	0			29	29	1		Sepsis	1	0.0588235			17	17	1
	MOF	0	0						0.055	MOF	2	0.117647
	Respiratory	1	0.0344828							Respiratory	1	0.0588235
	Renal	0	0							Renal	0	0
	No complication	28	0.965517							No complication	13	0.764706

## Sheet: Diabetes
	DIABETES									NO DIABETES
									p-érték
	Acut shub	number	%		QUALITY	BET SZÁM	ÉRT ADAT	%		Acut shub	number	%		QUALITY	BET SZÁM	ÉRT ADAT	%
	Yes	60	0.779221			88	77	0.875		Yes	91	0.705426			141	129	0.914894
	No	17	0.220779						0.247	No	38	0.294574
	Previous endoscopy	number	%		QUALITY	BET SZÁM	ÉRT ADAT	%		Previous endoscopy	number	%		QUALITY	BET SZÁM	ÉRT ADAT	%
	Yes	29	0.329545			88	88	1		Yes	43	0.304965			141	141	1
									0.697
	Previous surgery	number	%		QUALITY	BET SZÁM	ÉRT ADAT	%		Previous surgery	number	%		QUALITY	BET SZÁM	ÉRT ADAT	%
	Yes	33	0.375			88	88	1		Yes	39	0.276596			141	141	1
									0.119
	Enzime substitution	number	%		QUALITY	BET SZÁM	ÉRT ADAT	%		Enzime substitution	number	%		QUALITY	BET SZÁM	ÉRT ADAT	%
	Yes	54	0.62069			88	87	0.988636		Yes	77	0.562044			141	137	0.971631
	No	33	0.37931						0.385	No	60	0.437956
	Endoscopy	number	%		QUALITY	BET SZÁM	ÉRT ADAT	%		Endoscopy	number	%		QUALITY	BET SZÁM	ÉRT ADAT	%
	Yes	34	0.386364			88	88	1		Yes	40	0.283688			141	141	1
									0.106
	Number of needed intervention	number	%		QUALITY	BET SZÁM	ÉRT ADAT	%		Number of needed intervention	number	%		QUALITY	BET SZÁM	ÉRT ADAT	%
	1	13	0.866667			34	15	0.441176		1	20	0.714286			40	28	0.7
	2	2	0.133333						0.48	2	7	0.25
	3	0	0							3	1	0.0357143
	4	0	0							4	0	0
	Early complication	number	%		QUALITY	BET SZÁM	ÉRT ADAT	%		Early complication	number	%		QUALITY	BET SZÁM	ÉRT ADAT	%
	Bleeding	3	0.136364			34	22	0.647059		Bleeding	1	0.0285714			40	35	0.875
	Perforation	0	0						0.288	Perforation	0	0
	No complication	19	0.863636							No complication	34	0.971429
	Re-intervention needed	number	%		QUALITY	BET SZÁM	ÉRT ADAT	%		Re-intervention needed	number	%		QUALITY	BET SZÁM	ÉRT ADAT	%
	Stent removal	3	0.15			20	20	1		Stent removal	2	0.0769231			26	26	1
	Stent exchange	2	0.1						0.883	Stent exchange	1	0.0384615
	Further stent insertion	0	0						összevonás után	Further stent insertion	4	0.153846
	Number of stent occlusion	number	%		QUALITY	BET SZÁM	ÉRT ADAT	%		Number of stent occlusion	number	%		QUALITY	BET SZÁM	ÉRT ADAT	%
	1	1	0.05			20	20	1		1	6	0.230769			26	26	1
	2	0	0						0.262	2	1	0.0384615
	3	0	0						összevonás után	3	0	0
	4	0	0							4	0	0
	5	1	0.05							5	0	0
	Further surgery required	number	%		QUALITY	BET SZÁM	ÉRT ADAT	%		Further surgery required	number	%		QUALITY	BET SZÁM	ÉRT ADAT	%
	Yes	9	0.333333			34	27	0.794118		Yes	22	0.594595			40	37	0.925
	No	18	0.666667						0.039	No	15	0.405405
	Pancreatogenic	number	%		QUALITY	BET SZÁM	ÉRT ADAT	%		Pancreatogenic	number	%		QUALITY	BET SZÁM	ÉRT ADAT	%
	Recidive acut shub	1	0.0344828			34	29	0.852941		Recidive acut shub	1	0.0277778			40	36	0.9
	Fistula formation	0	0						0.418	Fistula formation	1	0.0277778
	Wirsung obstruction	3	0.103448						összevonás után	Wirsung obstruction	2	0.0555556
	Pseudocyst formation	2	0.0689655							Pseudocyst formation	8	0.222222
	Necrosis/abscess	1	0.0344828							Necrosis/abscess	0	0
	No complication	22	0.758621							No complication	24	0.666667
	Biliary	number	%		QUALITY	BET SZÁM	ÉRT ADAT	%		Biliary	number	%		QUALITY	BET SZÁM	ÉRT ADAT	%
	Obstruction	5	0.147059			34	34	1		Obstruction	12	0.3			40	40	1
	Cholangitis	2	0.0588235						0.253	Cholangitis	1	0.025
	No complication	27	0.794118						összevonás után	No complication	27	0.675
	Other organ	number	%		QUALITY	BET SZÁM	ÉRT ADAT	%		Other organ	number	%		QUALITY	BET SZÁM	ÉRT ADAT	%
	Sepsis	2	0.0588235			34	34	1		Sepsis	1	0.025641			40	39	0.975
	MOF	0	0						0.497	MOF	1	0.025641
	Respiratory	0	0						összevonás után	Respiratory	2	0.0512821
	Renal	0	0							Renal	0	0
	No complication	32	0.941176							No complication	35	0.897436
	Surgery	number	%		QUALITY	BET SZÁM	ÉRT ADAT	%		Surgery	number	%		QUALITY	BET SZÁM	ÉRT ADAT	%
	Yes	17	0.193182			88	88	1		Yes	30	0.212766			141	141	1
									0.721
	Early complication	number	%		QUALITY	BET SZÁM	ÉRT ADAT	%		Early complication	number	%		QUALITY	BET SZÁM	ÉRT ADAT	%
	Bleeding	0	0			17	17	1		Bleeding	0	0			30	30	1
	Pancreatitis	0	0						0.613	Pancreatitis	0	0
	Anastomosis insuffitiency	1	0.0588235						összevonás	Anastomosis insuffitiency	0	0
	Biliary occlsuion	0	0							Biliary occlsuion	0	0
	Other	1	0.0588235							Other	2	0.0666667
	Reoperation required	number	%		QUALITY	BET SZÁM	ÉRT ADAT	%		Reoperation required	number	%		QUALITY	BET SZÁM	ÉRT ADAT	%
	Yes	0	0			17	13	0.764706		Yes	1	0.0357143			30	28	0.933333
	No	13	1						1	No	27	0.964286
	Pancreatogenic	number	%		QUALITY	BET SZÁM	ÉRT ADAT	%		Pancreatogenic	number	%		QUALITY	BET SZÁM	ÉRT ADAT	%
	Recidive acut shub	3	0.230769			17	13	0.764706		Recidive acut shub	1	0.0357143			30	28	0.933333
	Fistula formation	0	0						0.184	Fistula formation	0	0
	Wirsung obstruction	1	0.0769231							Wirsung obstruction	1	0.0357143
	Pseudocyst formation	4	0.307692							Pseudocyst formation	5	0.178571
	Necrosis/abscess	0	0							Necrosis/abscess	4	0.142857
	No complication	5	0.384615							No complication	17	0.607143
	Biliary	number	%		QUALITY	BET SZÁM	ÉRT ADAT	%		Biliary	number	%		QUALITY	BET SZÁM	ÉRT ADAT	%
	Obstruction	0	0			17	17	1		Obstruction	1	0.0333333			30	30	1
	Cholangitis	0	0						1	Cholangitis	0	0
	No complication	17	1							No complication	29	0.966667
	Other organ	number	%		QUALITY	BET SZÁM	ÉRT ADAT	%		Other organ	number	%		QUALITY	BET SZÁM	ÉRT ADAT	%
	Sepsis	0	0			17	17	1		Sepsis	1	0.0333333			30	30	1
	MOF	0	0						1	MOF	2	0.0666667
	Respiratory	1	0.0588235						összevonva	Respiratory	0	0
	Renal	0	0							Renal	0	0
	No complication	16	0.941176							No complication	27	0.9
